# Supplementary material for: A protocol for tracking scholarly output to evaluate the impact of the RADx-UP program on community-engaged COVID-19 research
Source: J Clin Transl Sci. 2025 Sep 2;9(1):e219. doi: 10.1017/cts.2025.10138 (PMC12529626; doi:10.1017/cts.2025.10138)
Supplement: Lucas et al. supplementary material 1 — Lucas et al. supplementary material [file S2059866125101386sup001.zip]

Archive with 1 entries (1 files):
- analysis.ipynb
