# Supplementary material for: A protocol for tracking scholarly output to evaluate the impact of the RADx-UP program on community-engaged COVID-19 research
Source: J Clin Transl Sci. 2025 Sep 2;9(1):e219. doi: 10.1017/cts.2025.10138 (PMC12529626; doi:10.1017/cts.2025.10138)
Supplement: Lucas et al. supplementary material 1 — Lucas et al. supplementary material [file S2059866125101386sup001.zip › analysis.ipynb]

# %% [markdown]
Publication authors are required to cite any grant associated with a journal article. The Tracking & Evaluation Team uses an automated search process to identify publications using RADx-UP project grant numbers. However, authors don't always cite their grant neatly -- authors may add spaces and hyphens, or they may omit the first few numbers. This program works to create additional iterations of grant numbers to make the automated search process more neat and more complete. 

# %% [code]
%reload_ext autoreload
%autoreload 2

# %% [markdown]
First, we have to import a CSV file with RADx-UP project numbers and simple grant numbers. These grant numbers have no extraneous hyphens or spaces. We import the CSV file as column-oriented data.

# %% [code]
# Establish data file paths (no magic numbers/strings)
# DATA_DIRECTORY="../../data"
DATA_DIRECTORY="C:/Users/mlkuhn/OneDrive - University of North Carolina at Chapel Hill/Documents/RADx-UP/Product Tracking/Automated Search/"
DATA_FILE_PATH1=f"{DATA_DIRECTORY}/grant_numbers_vanilla.csv"
DATA_FILE_PATH2=f"{DATA_DIRECTORY}/doi.csv"

from data_utils import read_csv_rows

from data_utils import columnar

# Read and rearrange grant numbers
data_rows1: list[dict[str, str]] = read_csv_rows(DATA_FILE_PATH1)

data_cols1: dict[str, list[str]] = columnar(data_rows1)

# Read and arrange dois
data_rows2: list[dict[str, str]] = read_csv_rows(DATA_FILE_PATH2)

data_cols2: dict[str, list[str]] = columnar(data_rows2)

# %% [markdown]
Second, we add new iterations of grant numbers. Potential new ways of writing grant numbers are discovered through publications that the automated search misses.

# %% [code]
from data_utils import column_add
from data_utils import column_sub

# %% [code]
space: str = " "
hyphen: str = "-"

location_add1: int = 1
location_add3: int = 3
location_add4: int = 4

column_add(data_cols1, "grant_number_vanilla", "grant_number_space3", location_add3, space)
column_add(data_cols1, "grant_number_vanilla", "grant_number_space4", location_add4, space)
column_add(data_cols1, "grant_number_space4", "grant_number_space1&4", location_add1, space)
column_add(data_cols1, "grant_number_space4", "grant_number_space3&4", location_add3, space)

column_add(data_cols1, "grant_number_vanilla", "grant_number_hyphen4", location_add4, hyphen)
column_add(data_cols1, "grant_number_hyphen4", "grant_number_hyphen4_space1", location_add1, space)


# column_add(data frame: dict[str, list[str]], base column: str, new column: str, location: int, character: str)

# %% [code]
location_del0: int = 0

column_sub(data_cols1, "grant_number_vanilla", "grant_number_del0", location_del0)
column_sub(data_cols1, "grant_number_space3", "grant_number_del0_space3", location_del0)
column_sub(data_cols1, "grant_number_space4", "grant_number_del0_space4", location_del0)
column_sub(data_cols1, "grant_number_space3&4", "grant_number_del0_space3&4", location_del0)
column_sub(data_cols1, "grant_number_hyphen4", "grant_number_del0_hyphen4", location_del0)
# column_sub(data frame: dict[str, list[str]], base colum: str, new column: str, location: int)

# %% [code]
del data_cols1["grant_number_space3"]
del data_cols1["grant_number_space4"]
del data_cols1["grant_number_space3&4"]

# %% [markdown]
Third, we transform the column-oriented CSV into something that Scopus and PubMed can use to search.

# %% [code]
from data_utils import scopus_ify

from data_utils import scopus_doify

scopus_ify(data_cols1)

doi: str = "\ufeffdoi"

scopus_doify(data_cols2[doi])

# %% [code]
from data_utils import pubmed_ify

from data_utils import pubmed_doify

pubmed_ify(data_cols1)

pubmed_doify(data_cols2[doi])

# %% [code]
from data_utils import csvify

csvify(data_cols1)
