# Supplementary material for: A protocol for tracking scholarly output to evaluate the impact of the RADx-UP program on community-engaged COVID-19 research
Source: J Clin Transl Sci. 2025 Sep 2;9(1):e219. doi: 10.1017/cts.2025.10138 (PMC12529626; doi:10.1017/cts.2025.10138)
Supplement: Lucas et al. supplementary material 2 — Lucas et al. supplementary material [file S2059866125101386sup002.zip › data_utils.py]

from csv import DictReader


def read_csv_rows(csv_file: str) -> list[dict[str, str]]:
    """Read a CSV file's contents into a list of rows."""
    file_handle = open(csv_file, "r", encoding="utf8")
    csv_reader = DictReader(file_handle)
    print(csv_reader)
    rows: list[dict[str, str]] = []
    for row in csv_reader:
        rows.append(row)
    file_handle.close()
    return rows


def column_values(table: list[dict[str, str]], key: str) -> list[str]:
    """Returns a single column of data."""
    column: list[str] = []
    for row in table:
        column.append(row[key])
    return column


def columnar(data_rows: list[dict[str, str]]) -> dict[str, list[str]]:
    """Transforms row data to column data."""
    data_cols: dict[str, list[str]] = {}
    for i in range(len(data_rows)):
        for variable_name in data_rows[i]:
            column = column_values(data_rows, variable_name)
            data_cols[variable_name] = column
    return data_cols


def add_character(grant_number: str, location: int, character: str) -> str:
    """Adds a character to a grant number."""
    if location > len(grant_number):
        return grant_number
    add_grant_number: str = ""
    i = 0
    while i < len(grant_number):
        if location == i:
            add_grant_number += character
        add_grant_number += grant_number[i]
        i += 1
    return add_grant_number


def sub_character(grant_number: str, location: int) -> str:
    """Subtracts a character from a grant number."""
    if location > len(grant_number):
        return grant_number
    sub_grant_number: str = ""
    i = 0
    while i < len(grant_number):
        if location != i:
            sub_grant_number += grant_number[i]
        i += 1
    return sub_grant_number


def scopus_ify(data: dict[str, list[str]]) -> None:
    """Prints out grant numbers as they can be pasted into Scopus."""
    for column in data:
        if column != "\ufeffsite_number":
            for grantnumber in data[column]:
                print(f"FUND-ALL ({grantnumber}) OR ")


def pubmed_ify(data: dict[str, list[str]]) -> None:
    """Prints out grant numbers as they can be pasted into PubMed."""
    for column in data:
        if column != "\ufeffsite_number": 
            for grantnumber in data[column]:
               print(f"({grantnumber}[Grant Number]) OR ")


def scopus_doify(data: list[str]) -> None:
    """Prints out DOIs as they can be pasted into Scopus."""
    for doi in data:
        print(f"DOI ({doi}) OR ")


def pubmed_doify(data: list[str]) -> None:
    """Prints out DOIs as they can be pasted into Pubmed."""
    for doi in data:
        print(f"({doi}[DOI]) OR ")


def scopus_pmidify(data: list[str]) -> None:
    """Prints out PMIDs as they can be pasted into Scopus."""
    for pmid in data:
        print(f"PMID ({pmid}) OR ")


def pubmed_pmidify(data: list[str]) -> None:
    """Prints out PMIDs as they can be pasted into Pubmed."""
    for pmid in data:
        print(f"({pmid}[PMID]) OR ")


def column_add(data: dict[str, list[str]], base_col: list[str], new_col: str, location: int, character: str) -> None:
    """Creates a new column in data using add_character."""
    column_load: list[str] = []
    for number in data[base_col]:
        grant_number: str = add_character(number, location, character)
        column_load.append(grant_number)
    data[new_col] = column_load


def column_sub(data: dict[str, list[str]], base_col: str, new_col: str, location: int) -> None:
    """Creates a new column in data using sub_character."""
    column_load: list[str] = []
    for number in data[base_col]:
        grant_number: str = sub_character(number, location)
        column_load.append(grant_number)
    data[new_col] = column_load


def csvify(data: dict[str, list[str]]) -> None:
    site_list: list[str] = data["\ufeffsite_number"]
    for column in data:
        if column != "\ufeffsite_number":
            for i in range(len(data[column])):
                print(f"{site_list[i]},{(data[column])[i]}")
